# Supplementary material for: Ion Homeostasis and Metabolome Analysis of Arabidopsis 14-3-3 Quadruple Mutants to Salt Stress
Source: Front Plant Sci. 2021 Sep 13;12:697324. doi: 10.3389/fpls.2021.697324 (PMC8473882; doi:10.3389/fpls.2021.697324)
Supplement: Supplementary file 1 [file Data_Sheet_1.zip]

Archive with 2 entries (2 files):
- Table S4.xlsx
- Data Sheet 1 (101) Modified.docx
