# Supplementary material for: Ion Homeostasis and Metabolome Analysis of Arabidopsis 14-3-3 Quadruple Mutants to Salt Stress
Source: Front Plant Sci. 2021 Sep 13;12:697324. doi: 10.3389/fpls.2021.697324 (PMC8473882; doi:10.3389/fpls.2021.697324)
Supplement: Supplementary file 1 [file Data_Sheet_1.zip › Table S4.xlsx]

## Sheet: Supplemental Table S4
Supplemental Table S4: Metabolite profiling data and statistical assessments. Copy values from rows below into row 2 to change graphs. The left graph shows mean normalized responses (+/- standard error). The right graph visualizes means of log2-transformed ratios relative to wildtype under control conditions. Find statistics srolling left to right. The normalized responses were maximum scaled per…						Analyte									Normalized response (Mean)								Standard error (SE)									Log2 (ratio) relative to average WT control									2-way ANOVA			Mack-Skillings test (generalized for unbalanced design)			T-Test (heteroscedastic)
Sugars	Glucose	M000040	C6H12O6	C00031	50-99-7	Glucose (1MEOX) (5TMS) BP	A191001	1899.05	1898.66	-0.0205366	35	999	slles		59.9847	55.0296	12.7066	40.2821	66.4574	57.8821	24.7752	53.7331	12.1689	15.9772	3.89939	5.20933	6.45752	5.2102	4.66476	8.31965		0	-0.124386	-2.23902	-0.574458	0.147834	-0.0514793	-1.2757	-0.158786		0.1526	5.33014e-05	0.913892	0.0536116	0.000120612		0.813373	0.0150862	0.192377
Class	Name	MPIMP-ID	Sum Formula	KEGG-ID [preferred]	CAS-ID [preferred]	Derivate	MPIMP-ID	Retention index (Expected)	Retention index (Detected)	Retention index deviation	# Matched Mass Fragments	Match Value	Meassurement Mode (slles: splitless mode; sl: split mode)		wt control	klnu control	klpc control	nupc control	wt + NaCL	klnu + NaCL	klpc + NaCL	nupc + NaCL	wt control	klnu control	klpc control	nupc control	wt + NaCL	klnu + NaCL	klpc + NaCL	nupc + NaCL		wt control	klnu control	klpc control	nupc control	wt + NaCL	klnu + NaCL	klpc + NaCL	nupc + NaCL		P-values (stress effect)	P-values (genotype effect)	P-values (interaction)	P-values (stress effect)	P-values (genotype effect)		P-values (klnu control vs wt control)	P-values (klpc control vs wt control)	P-values (nupc control vs wt control)
Acids	Benzoic acid	M000347	C7H6O2	C00180	65-85-0	Benzoic acid (1TMS)	A128003	1251.31	1250.43	-0.0703263	4	999	slles		32.1707	37.8234	36.7489	21.2159	64.5592	42.1595	52.7356	50.859	8.81179	4.80352	4.98042	5.38345	9.34488	11.6054	14.1837	12.4405		0	0.233532	0.191957	-0.6006	1.00488	0.390111	0.713032	0.660757		0.00698089	0.635285	0.485047	0.0292469	0.641368		0.593607	0.666609	0.325904
Acids	Citric acid	M000069	C6H8O7	C00158	77-92-9	Citric acid (4TMS)	A182004	1804.71	1804.57	-0.00775748	45	999	slles		40.0819	55.1144	51.6625	34.3482	77.8675	77.1996	79.8315	60.8455	4.92715	1.77121	3.82166	3.38635	7.65089	1.77475	2.85128	5.27366		0	0.459477	0.366165	-0.222717	0.95807	0.945641	0.994007	0.602199		5.46422e-10	0.000774373	0.375083	7.19768e-07	0.00586949		0.0350362	0.10613	0.369099
Acids	Fumaric acid	M000067	C4H4O4	C00122	110-17-8	Fumaric acid (2TMS)	A137001	1346.8	1345.57	-0.0913276	18	978	slles		20.452	34.2745	61.4386	27.201	51.6579	80.0157	74.3941	45.4751	6.60095	3.18508	5.3683	8.80586	2.09664	10.7333	9.2396	2.99974		0	0.744895	1.5869	0.41142	1.33675	1.96804	1.86295	1.15284		7.4378e-06	9.85248e-05	0.11338	0.000160624	0.00173969	y	0.111096	0.00194796	0.562521
Acids	Glutaric acid, 2-oxo-	M000571	C5H6O5	C00026	328-50-7	Glutaric acid, 2-oxo- (1MEOX) (2TMS) MP	A158004	1572.85	1570.07	-0.176749	13	963	slles		73.3154	73.1237	80.4703	65.4447	81.2276	78.169	75.5059	67.3415	6.03526	2.34253	4.71649	4.01566	5.88471	6.04056	4.37837	4.9096		0	-0.00377759	0.13434	-0.16384	0.147854	0.0924807	0.042474	-0.122619		0.498152	0.105863	0.627176	0.685438	0.0825758		0.97749	0.38164	0.313753
Acids	Glutaric acid, 3-hydroxy-3-methyl-	M000961	NA	NA	NA	Glutaric acid, 3-hydroxy-3-methyl- (3TMS)	A161003	1598.69	1596.02	-0.167012	6	939	slles		26.4289	17.5139	27.5214	42.6083	25.8342	29.4427	42.6649	23.1264	5.92943	2.03807	7.12499	28.752	5.46776	4.38765	7.76656	4.39269		0	-0.59362	0.0584373	0.689017	-0.0328341	0.15579	0.690931	-0.192575		0.802333	0.602953	0.300388	0.140228	0.0773553		0.235608	0.911434	0.633022
Acids	Lactic acid	M000100	C3H6O3	C00186	79-33-4	Lactic acid (2TMS)	A105001	1044.41	1043.7	-0.067981	7	955	slles		39.9208	7.58361	28.9736	8.58291	9.30166	4.27791	8.06372	3.71507	17.8645	1.59477	9.33567	5.21943	3.28719	1.48149	1.5675	1.91181		0	-2.39618	-0.462401	-2.2176	-2.10158	-3.22216	-2.30762	-3.42568		0.0143768	0.0685113	0.287335	0.00999004	0.00867783		0.144612	0.606963	0.157209
Acids	Malic acid	M000065	C4H6O5	C00149	97-67-6	Malic acid (3TMS)	A149001	1478.99	1478.13	-0.0581478	65	997	slles		52.8535	60.3437	53.6991	45.0016	61.561	64.1361	73.6623	53.994	4.79184	6.21653	5.40413	3.20627	3.59739	1.30771	7.00539	6.4583		0	0.191205	0.0228988	-0.232022	0.220018	0.279139	0.478927	0.0308017		0.00679436	0.0362667	0.444079	0.00660273	0.0288097		0.376622	0.910313	0.215542
Acids	Oxalic acid	M000070	C2H2O4	C00209	144-62-7	Oxalic acid (2TMS)	A113002	1118.32	1116.19	-0.190464	3	988	slles		8.67805			21.2783	41.7263	46.9539	40.2151	40.559				2.99581	20.8352	19.657	11.4263	28.4092		0	down	down	1.29394	2.26551	2.4358	2.2123	2.22458
Acids	Pantothenic acid	M000425	C9H17NO5	C00864	79-83-4	Pantothenic acid (3TMS)	A200006	1987.66	1984.48	-0.159987	5	930	slles		69.6152	68.0022	79.641	75.8823	81.2321	80.5829	73.578	77.4668	3.22909	1.48413	2.2367	5.09054	3.67025	8.58378	1.79742	5.08947		0	-0.0338209	0.194108	0.12436	0.222647	0.21107	0.0798716	0.154176		0.149704	0.950818	0.175345	0.243005	0.842808		0.667154	0.0393939	0.334219
Acids	Shikimic acid	M000607	C7H10O5	C00493	138-59-0	Shikimic acid (4TMS)	A181002	1794.63	1793.04	-0.0885976	7	999	slles		54.1773	51.9731	44.7266	53.0464	74.5979	64.9385	57.1499	74.3743	2.75635	2.77582	2.13142	4.02193	3.2049	6.03716	3.15515	7.40199		0	-0.0599234	-0.276554	-0.0304325	0.461447	0.261387	0.0770629	0.457115		1.05223e-05	0.0196521	0.647711	1.23002e-05	0.00713609		0.591094	0.030445	0.823153
Acids	Succinic acid	M000074	C4H6O4	C00042	110-15-6	Succinic acid (2TMS)	A134001	1310.36	1309.06	-0.0992094	12	985	slles		25.5066	29.7726	43.1418	24.6727	74.2209	90.0388	85.7057	48.8796	3.06241	1.19966	4.88881	4.24498	2.43033	7.51457	4.75096	2.41359		0	0.223114	0.758215	-0.047958	1.54095	1.81967	1.74852	0.93836		6.21725e-15	2.24423e-06	0.00248876	4.12336e-07	0.000992301		0.249583	0.0267063	0.877747
Amino Acids	Alanine	M000026	C3H7NO2	C00041	56-41-7	Alanine (2TMS)	A110001	1088.46	1083.37	-0.467633	8	999	slles		6.92769	7.35768	7.51212	9.78233	24.2289	40.845	41.2904	22.1905	1.74703	1.57065	2.22274	4.46142	3.90241	16.2309	9.28859	7.03813		0	0.0868775	0.116847	0.497805	1.80629	2.55971	2.57536	1.6795		0.000151679	0.522534	0.419423	1.04359e-05	0.645149		0.859967	0.842949	0.576302
Amino Acids	Alanine, beta-	M000027	C3H7NO2	C00099	107-95-9	Alanine, beta- (3TMS)	A144001	1424.05	1422.99	-0.0744356	9	961	slles		35.0474	23.2551	32.3626	38.1369	84.4769	69.145	69.456	79.1557	2.12711	1.28316	2.60265	1.9096	4.57215	6.94772	4.54929	4.71555		0	-0.591762	-0.11498	0.121881	1.26925	0.980318	0.986793	1.17539		3.88578e-15	0.00833795	0.48999	4.12336e-07	0.00176503	x	0.00275173	0.453701	0.311637
Amino Acids	Asparagine	M000013	NA	NA	NA	Asparagine (2TMS)	A161001	1599.53	1602.5	0.18568	6	999	slles		12.6754	32.3862	47.8283	20.5991	51.694	61.6238	70.8021	46.8078	3.9393	3.14052	10.8207	6.37704	10.5725	14.4163	4.65063	8.85175		0	1.35335	1.91584	0.700554	2.02797	2.28146	2.48176	1.88472		5.49677e-05	0.0143655	0.820127	0.000232116	0.0113754	x	0.00587985	0.0406029	0.327264
Amino Acids	Aspartic acid	M000033	C4H7NO4	C00049	56-84-8	Aspartic acid (2TMS)	A144003	1422.05	1421.59	-0.0323477	38	994	slles		36.0098	37.4527	32.2923	28.4755	68.2416	79.4897	74.8148	62.069	2.81566	3.23861	7.53303	3.3208	5.46142	11.8549	4.15273	4.96244		0	0.0566779	-0.157199	-0.338668	0.922262	1.14238	1.05493	0.785482		1.45239e-09	0.223609	0.764779	2.52907e-06	0.0879755		0.747341	0.668864	0.122796
Amino Acids	Butanoic acid, 4-amino-	M000114	C4H9NO2	C00334	56-12-2	Butanoic acid, 4-amino- (3TMS)	A153003	1526.01	1525.11	-0.0589773	22	997	slles		41.3401	47.1894	42.9283	39.3031	75.7769	70.0379	84.0728	73.0272	7.70167	7.13361	7.37202	7.05679	6.63354	7.11389	6.30927	7.81994		0	0.190921	0.0543864	-0.0728998	0.874215	0.760594	1.0241	0.82089		3.75104e-07	0.779358	0.652022	1.10251e-05	0.735079		0.594832	0.885822	0.850283
Amino Acids	Glutamic acid	M000036	C5H9NO4	C00025	56-86-0	Glutamic acid (3TMS)	A163001	1614.59	1614.35	-0.0148645	51	997	slles		29.058	37.6901	37.137	31.3584	83.0849	85.5183	81.3512	77.4076	3.33131	3.53641	5.56866	4.46936	6.71682	8.24531	2.43882	2.7327		0	0.375251	0.353924	0.10992	1.51565	1.5573	1.48523	1.41354		3.9746e-14	0.503837	0.790182	4.12336e-07	0.182959		0.120643	0.267809	0.691534
Amino Acids	Glutamine	M000032	NA	NA	NA	Glutamine [-H2O] (2TMS) BP	A148002	1469.31	1469.26	-0.00340296	3	999	slles		3.43874		23.0317	4.10808	35.0158	51.9749	65.9196	29.7676			5.45045		7.83188	11.9624	14.8939	3.9396		0	down	2.74367	0.256586	3.34806	3.91786	4.26076	3.11379
Amino Acids	Glycine	M000031	C2H5NO2	C00037	56-40-6	Glycine (3TMS)	A133001	1302.5	1305.03	0.194242	9	966	sp30		49.5817	36.4911	51.8936	43.8298	63.051	63.1042	74.8061	55.2368	3.27518	2.09134	3.42372	2.07253	3.30826	10.2493	6.47172	6.48179		0	-0.442262	0.0657496	-0.177895	0.346712	0.347929	0.593348	0.155821		3.50299e-05	0.0482068	0.436424	9.11195e-05	0.0140618		0.019334	0.642933	0.195178
Amino Acids	Isoleucine	M000017	C6H13NO2	C00407	73-32-5	Isoleucine (2TMS)	A132002	1286.69	1288.43	0.135231	3	999	slles		10.2098	5.28703	8.29491	10.8093	13.0249	31.4534	13.6746	13.7921	3.46344	0.866432	2.5933	3.98626	1.60678	17.5393	3.00792	2.54351		0	-0.949427	-0.299659	0.0823141	0.351313	1.62326	0.421541	0.433887		0.0736363	0.713249	0.307673	0.00475079	0.862617		0.232618	0.67168	0.912468
Amino Acids	Leucine	M000025	C6H13NO2	C00123	61-90-5	Leucine (1TMS)	A118001	1151.06	1147.56	-0.304068	13	975	slles		30.2866	30.2526	26.3454	27.6368	71.3856	64.0353	68.882	70.045	4.41044	1.65444	2.17292	1.94507	8.29614	11.6942	3.18899	4.20064		0	-0.00162002	-0.20113	-0.13209	1.23695	1.08019	1.18545	1.2096		2.46275e-10	0.930852	0.871457	4.5044e-06	0.722358		0.994518	0.45474	0.604097
Amino Acids	Lysine	M000014	C6H14N2O2	C00047	56-87-1	Lysine (3TMS)	A186002	1849.23	1846.92	-0.124917	9	943	slles		56.123	53.1707	60.125	47.1131	53.3481	61.5558	69.2734	46.1899	9.29988	12.7105	5.08569	9.14608	10.66	13.8123	8.82837	7.00424		0	-0.0779616	0.0993724	-0.252465	-0.0731563	0.133303	0.303709	-0.281016		0.632583	0.371944	0.904706	0.927828	0.280183		0.858028	0.722382	0.51253
Amino Acids	Methionine	M000018	C5H11NO2S	C00073	63-68-3	Methionine (2TMS)	A152001	1515.87	1515.24	-0.0415603	5	991	slles		8.95352	11.1696	42.3341	14.6032	53.7112	33.7441	53.3568	68.5406	2.3102	5.60569	8.84585	5.04271	9.03512	2.46071	7.54159	12.8932		0	0.319054	2.24129	0.705762	2.5847	1.91411	2.57514	2.93643		1.45383e-05	0.0380897	0.0802084	9.80661e-05	0.0166311		0.734266	0.0290874	0.367669
Amino Acids	Ornithine**	M000028	C5H12N2O2	C00077	70-26-8	Ornithine (3TMS)	A176006	1750.77	1749.54	-0.0702548	4	985	slles		38.6111	60.1249	64.9789	41.1194	57.7157	62.4484	82.7885	57.9762	7.44423	4.99601	11.5471	3.03488	4.00117	7.06283	5.36894	6.68501		0	0.638948	0.750956	0.0908051	0.579949	0.693649	1.10041	0.586446		0.00478484	0.00125782	0.543255	0.0039387	0.00491638		0.0494655	0.109535	0.766945
Amino Acids	Phenylalanine	M000011	C9H11NO2	C00079	63-91-2	Phenylalanine (1TMS)	A157001	1556.05	1556.48	0.0276341	6	996	slles		59.4195	53.7949	55.2368	56.937	73.0451	66.8491	68.2267	72.3159	4.82704	3.92027	3.60424	2.24891	7.95952	6.85734	8.58222	5.47015		0	-0.143469	-0.105307	-0.0615714	0.29785	0.169971	0.199399	0.283377		0.00314845	0.758798	0.996934	0.00351415	0.647081		0.395899	0.510302	0.658484
Amino Acids	Proline	M000029	C5H9NO2	C00148	147-85-3	Proline (1TMS)	A117006	1176.03	1172.73	-0.280605	7	994	slles		1.31582	3.5561	1.52629	1.83844	52.5517	60.9888	54.1901	39.2526	0.517119	0.788706	0.126476	0.339155	9.71107	15.4234	6.46324	3.38413		0	1.43433	0.214069	0.482519	5.3197	5.53451	5.36399	4.89875		1.12356e-09	0.529366	0.622859	9.63361e-07	0.0580473		0.0617885	0.716381	0.435359
Amino Acids	Pyroglutamic acid*	M000037	NA	NA	NA	Pyroglutamic acid (1TMS)	A151009	1508.58	1513.41	0.320169	8	999	slles		50.1239	34.5278	34.3311	34.6503	55.1368	78.1776	79.9569	46.0384	11.5371	0.857169	10.4553	6.13908	9.25017	14.7233	6.19355	6.38947		0	-0.53774	-0.54598	-0.532629	0.137517	0.641258	0.673724	-0.12266		0.000390448	0.268474	0.0729044	0.00571157	0.279393		0.248187	0.344266	0.280507
Amino Acids	Serine	M000015	C3H7NO3	C00065	56-45-1	Serine (2TMS)	A128001	1252.52	1250.84	-0.13413	29	991	slles		18.3091	24.3022	21.0063	18.35	63.6798	40.5281	47.0231	66.0996	4.08299	1.56731	2.9699	4.16303	11.6024	14.4502	12.2044	12.4009		0	0.408522	0.198255	0.00321145	1.79827	1.14636	1.3608	1.85208		3.54337e-05	0.68733	0.328325	0.00135208	0.972112		0.227644	0.610187	0.994588
Amino Acids	Threonine	M000016	C4H9NO3	C00188	72-19-5	Threonine (2TMS)	A132001	1290.45	1297.14	0.518424	5	999	slles		33.2715	27.0865	30.4693	34.6703	67.7982	48.8519	46.559	64.917	5.59183	3.09471	3.09152	3.14199	12.6788	11.9872	11.8598	13.7918		0	-0.296715	-0.126932	0.0594129	1.02696	0.554125	0.48477	0.964307		0.000923717	0.417401	0.787274	0.0107891	0.333006		0.370144	0.67617	0.834263
Amino Acids	Valine	M000030	C5H11NO2	C00183	72-18-4	Valine (1TMS)	A109001	1081.68	1080.1	-0.146069	5	993	slles		19.2545	21.7237	19.9654	19.1168	71.8881	65.3664	76.853	70.4294	5.6079	2.49024	1.15103	2.35232	7.21772	8.43181	5.08524	4.04853		0	0.174069	0.0523026	-0.0103539	1.90056	1.76335	1.9969	1.87098		3.70815e-14	0.831533	0.671625	4.12336e-07	0.691535		0.702687	0.906729	0.982754
N- Compounds	2-Piperidinecarboxylic acid	M000528	NA	NA	NA	2-Piperidinecarboxylic acid (1TMS)	A127012	1271.16	1268.81	-0.184871	3	981	slles		44.4745	12.7209	25.1762	49.95	52.0042	43.0881	33.0321	73.1335	9.96505	2.07243	2.10961	10.2082	4.6725	14.8416	3.67526	9.20699		0	-1.80578	-0.82092	0.167507	0.225651	-0.0456889	-0.429108	0.717556		0.00968238	0.00131699	0.485001	0.0019518	0.000524242		0.0317781	0.125218	0.711114
N- Compounds	Adenosine-5-monophosphate	M000284	C10H14N5O7P	C00020	61-19-8	Adenosine-5-monophosphate (5TMS)	A307003	3065.98	3062.79	-0.104045	3	979	slles		36.5619	36.6915	42.6507	43.1743	53.3846	55.6554	38.9038	56.0424	5.50225	5.54531	7.22527	9.89635	8.44351	12.8615	3.94109	5.12057		0	0.00510281	0.222229	0.239832	0.546083	0.606178	0.0895674	0.616176		0.0841132	0.79653	0.573155	0.24062	0.80424		0.987438	0.538635	0.580241
N- Compounds	Cytosine	M000677	NA	NA	NA	Cytosine (2TMS)	A153005	1524.61	1523.8	-0.0531283	3	998	slles		34.8203	52.9506	57.6736	36.4086	75.39	70.7109	83.1543	73.7111	2.4159	7.55555	4.59394	5.48137	6.55889	4.14556	8.80244	3.81586		0	0.604719	0.727984	0.064351	1.11444	1.022	1.25586	1.08195		5.88138e-08	0.0459865	0.213128	3.52874e-05	0.0458637	y	0.0914987	0.00874767	0.800664
N- Compounds	Ethanolamine	M000096	C2H7NO	C00189	NA	Ethanolamine (3TMS)	A128002	1260.11	1259.77	-0.0269818	22	999	slles		36.9706	25.5444	18.3594	20.9175	28.3473	24.439	46.495	34.9837	5.16548	9.59274	9.5085	7.56811	6.72407	1.62485	14.4436	16.1913		0	-0.53337	-1.00986	-0.821671	-0.383167	-0.597196	0.330695	-0.0796967		0.242137	0.825747	0.25066	0.228689	0.826697		0.346188	0.150761	0.136875
N- Compounds	Indole-3-acetonitrile	M000593	NA	NA	NA	Indole-3-acetonitrile (1TMS)	A188025	1889.19	1880.35	-0.467925	4	977	slles		74.3745	53.6419	69.8017	68.5712	68.3	63.3486	62.2632	72.0376	13.329	8.41395	7.11443	4.71254	7.37988	4.77578	6.26118	12.55		0	-0.471449	-0.0915461	-0.117206	-0.122923	-0.231497	-0.256428	-0.0460586		0.986043	0.462802	0.732851	0.738702	0.388834		0.233187	0.772437	0.698495
N- Compounds	Octane, 1,8-diamino-	M001049	NA	NA	NA	Octane, 1,8-diamino- (4TMS)	A214016	2148.02	2150.07	0.0954367	3	991	slles		34.1747	43.5077	12.7796	24.3254	29.3962	15.0595		29.7218	10.1874	28.2829		6.31625	7.4129	1.95283		21.3011		0	0.348342	-1.41908	-0.490463	-0.2173	-1.18226	down	-0.201407								0.780031		0.450855
N- Compounds	Putrescine***	M000186	C4H12N2	C00134	110-60-1	Putrescine (4TMS)	A175002	1734.98	1734.34	-0.036888	11	993	slles		72.1435	79.8868	73.3557	78.8743	72.6198	73.6852	58.6278	63.0878	7.22968	3.45856	8.11982	6.45919	6.49177	9.72112	3.60964	5.06456		0	0.147088	0.0240387	0.128686	0.00949351	0.0305063	-0.299286	-0.193509		0.0650928	0.460821	0.585041	0.142828	0.394559		0.373495	0.914563	0.507411
N- Compounds	Pyridine, 2-hydroxy-	M000413	NA	NA	NA	Pyridine, 2-hydroxy- (1TMS)	A105003	1031.31	1030.51	-0.0775712	26	999	slles		36.5952	35.8763	35.2923	46.5398	45.7154	33.3023	57.1106	39.6588	11.0555	1.46063	7.90944	12.14	11.1508	6.49062	12.5985	17.2533		0	-0.0286218	-0.0523021	0.346811	0.321026	-0.136033	0.642106	0.115987		0.532014	0.799971	0.63534	0.786937	0.496741		0.952529	0.92742	0.573439
N- Compounds	Pyridine, 3-hydroxy-	M000419	C5H5NO	NA	109-00-2	Pyridine, 3-hydroxy- (1TMS)	A114003	1136.97	1134.12	-0.250666	4	994	slles		47.0927	49.7231	28.0195	33.8689	58.046	41.3082	67.7069	49.6707	13.99	10.6496	10.0142	10.9903	13.2972	3.72455	13.3191	11.583		0	0.078411	-0.749072	-0.475543	0.301692	-0.189078	0.523798	0.0768901		0.0866854	0.821796	0.245685	0.142828	0.731624		0.885361	0.305388	0.479712
N- Compounds	Pyridine, 4-hydroxy-	M000436	NA	NA	NA	Pyridine, 4-hydroxy- (1TMS)	A117003	1154.12	1150.7	-0.29633	4	984	slles		19.8542	8.52128	23.8558	22.1875	28.9112	24.5777	37.8386	37.5267	6.69758	3.76865	7.80975	5.28204	12.6706	11.2725	17.547	27.8112		0	-1.2203	0.264896	0.1603	0.542184	0.307903	0.930413	0.918475		0.254993	0.810251	0.996431	0.372588	0.507154		0.206304	0.727448	0.799196
N- Compounds	Uracil	M000456	C4H4N2O2	C00106	66-22-8	Uracil (2TMS)	A136001	1335.93	1335.03	-0.0673688	7	962	slles		7.11035	9.48609	29.4599	6.59279	52.252	44.8198	57.5409	41.7761	3.07219	4.62287	8.93944	1.13745	13.9928	12.2364	16.8556	11.1322		0	0.415893	2.05076	-0.10903	2.87749	2.65614	3.0166	2.55469		0.00184002	0.561242	0.94875	0.000588197	0.284045		0.715731	0.0845216	0.895675
Phosphates	Ethanolaminephosphate	M001131	NA	NA	NA	Ethanolaminephosphate (4TMS)	A177014	1774.08	1773.36	-0.0405844	25	981	slles		46.9201	26.2315	16.164	31.9508	19.1901	8.7387	13.5557	13.7713	17.5519	9.63065	6.10648	5.42599	8.16879	2.04896	6.3843	9.1483		0	-0.838905	-1.53743	-0.554355	-1.28984	-2.42472	-1.79131	-1.76854		0.0215724	0.26	0.628238	0.0257864	0.297738		0.341014	0.159652	0.454017
Phosphates	Fructose-6-phosphate	M000510	C6H13O9P	C00085	643-13-0	Fructose-6-phosphate (1MEOX) (6TMS) MP	A232002	2292.48	2291.79	-0.0300984	71	974	slles		59.8239	63.81	56.0974	58.7311	40.0932	39.4751	30.532	34.5087	10.4142	6.87168	5.95591	4.83698	7.59056	5.84439	1.51972	5.07829		0	0.0930606	-0.0927863	-0.0265966	-0.577364	-0.599779	-0.970399	-0.793761		1.86569e-05	0.595914	0.972017	4.38349e-05	0.851727		0.759271	0.76633	0.927468
Phosphates	Galactose-6-phosphate	M000712	C6H13O9P	C01113	NA	Galactose-6-phosphate (1MEOX) (6TMS) MP	A232001	2316.45	2312.56	-0.167929	5	982	slles		83.2022	92.4916	86.3907	84.4028	62.7156	53.0002	45.3047	55.8366	1.79393	3.9678	7.54618	5.37345	8.68113	5.35255	4.87149	3.38623		0	0.1527	0.0542549	0.0206685	-0.407796	-0.650623	-0.87696	-0.575412		2.85292e-09	0.548232	0.223101	5.98064e-06	0.653295		0.0962529	0.705983	0.840729
Phosphates	Gluconic acid-6-phosphate	M000077	C6H13O10P	C00345	53411-70-4	Gluconic acid-6-phosphate (7TMS)	A244001	2417.35	2416.03	-0.0546052	5	930	slles		51.1382	61.253	38.0373	41.3783	39.5493	46.3051	36.6428	44.1382	8.05405	13.6184	3.43416	4.86836	4.00015	6.17162	6.02772	3.66433		0	0.260378	-0.426987	-0.305529	-0.370749	-0.143231	-0.480874	-0.212376		0.260994	0.222563	0.632174	0.437506	0.241266		0.550733	0.192204	0.336311
Phosphates	Glucose-6-phosphate	M000513	C6H13O9P	C00092	56-73-5	Glucose-6-phosphate (1MEOX) (6TMS) BP	A235002	2328.97	2328.66	-0.0133106	48	936	slles		66.5909	78.7483	67.5161	66.4181	43.8772	40.316	32.0808	40.2546	8.68936	6.56445	5.18277	4.64486	7.21824	5.23728	3.77161	5.42317		0	0.241924	0.0199052	-0.00375022	-0.601855	-0.723972	-1.05362	-0.726171		6.41072e-08	0.460008	0.532426	1.61323e-05	0.469919		0.301732	0.929987	0.98656
Phosphates	Glyceric acid-3-phosphate	M000105	C3H7O7P	C00197	820-11-1	Glyceric acid-3-phosphate (4TMS)	A181003	1791.68	1791.82	0.0078139	19	871	slles		57.9897	52.3677	33.8385	49.2444	42.8228	33.0296	37.5188	36.097	14.5303	11.6676	8.05955	5.82695	11.8883	2.72655	7.19545	6.92501		0	-0.147117	-0.777128	-0.235836	-0.437416	-0.812035	-0.628183	-0.683916		0.105999	0.486884	0.627582	0.0739371	0.765764		0.771703	0.195727	0.599393
Phosphates	Glycerol-3-phosphate	M000328	C3H9O6P	C00093	29849-82-9	Glycerol-3-phosphate (4TMS)	A177002	1750.51	1748.51	-0.114252	7	984	slles		61.1504	36.2806	17.134	26.5497	29.7103	15.1443	19.3935	29.8397	14.9266	17.8241	5.13498	6.61957	9.96103	5.13468	8.19247	18.5419		0	-0.753162	-1.8355	-1.20367	-1.0414	-2.01359	-1.65679	-1.03513		0.155999	0.135129	0.343869	0.102957	0.0811319		0.340358	0.0543655	0.0985569
Phosphates	Glycerophosphoglycerol	M000834	C6H15O8P	C03274	NA	Glycerophosphoglycerol (5TMS)	A218002	2173.41	2171.94	-0.0676357	6	922	slles		32.0745	28.6896	31.1798	35.8616	80.0834	73.1494	77.9108	76.9612	4.76191	1.22407	2.23575	3.69351	6.84433	4.60498	5.24176	4.05721		0	-0.160901	-0.0408162	0.161011	1.32008	1.18942	1.2804	1.26271		1.79856e-14	0.628578	0.886722	4.12336e-07	0.509274		0.524889	0.87093	0.548307
Phosphates	Mannose-6-phosphate	M000711	C6H13O9P	C00275	NA	Mannose-6-phosphate (1MEOX) (6TMS) MP	A231001	2294.95	2299.83	0.212641	10	924	slles		70.9961	84.126	71.8734	75.1965	53.8682	45.4987	37.0723	41.6364	4.04411	7.6816	6.50887	5.42542	10.7909	4.78765	6.09447	5.71923		0	0.244813	0.0177191	0.0829252	-0.398306	-0.641913	-0.937397	-0.769895		2.94621e-07	0.440357	0.401217	6.91888e-05	0.360368		0.195425	0.91315	0.553417
Phosphates	myo-Inositol-phosphate	M000724	C6H13O9P	C01177	NA	myo-Inositol-1-phosphate (7TMS)	A243001	2414.29	2410.71	-0.148284	27	980	slles		76.5248	79.4573	71.6195	80.2977	82.8441	83.0262	79.9628	84.8375	3.995	6.17253	3.41901	6.44514	6.23308	6.17956	5.24118	3.9841		0	0.0542525	-0.0955744	0.0694311	0.114471	0.117639	0.0634019	0.148774		0.148258	0.629615	0.972933	0.107769	0.60872		0.705471	0.381945	0.634758
Phosphates	Phosphoric acid	M000075	H3O4P	C00009	7664-38-2	Phosphoric acid (3TMS)	A129001	1262.42	1264.86	0.19328	45	995	slles		50.599	49.2124	44.5952	44.3262	49.6849	48.3057	63.3352	45.9362	5.45972	4.89719	6.056	4.43436	3.82925	0.992071	9.73055	7.68784		0	-0.0400853	-0.18222	-0.190947	-0.026299	-0.0669141	0.3239	-0.139476		0.284684	0.538217	0.311761	0.371589	0.416788		0.855424	0.486902	0.39958
Phosphates	Phosphoric acid monomethyl ester	M000507	NA	NA	NA	Phosphoric acid monomethyl ester (2TMS)	A119001	1167.37	1164.56	-0.240712	13	965	slles		48.5486	51.0951	58.2561	47.067	64.6655	60.2852	57.0358	54.6982	6.26903	4.81435	5.07266	5.96674	10.7177	6.10154	10.5724	8.45939		0	0.0737543	0.262978	-0.0447158	0.413565	0.312373	0.232437	0.172064		0.165669	0.834198	0.74846	0.186041	0.726682		0.756863	0.267972	0.868328
Polyhydroxy Acids	Arabinonic acid-1,4-lactone	M001186	NA	NA	NA	Arabinonic acid-1,4-lactone (3TMS)	A165003	1636.03	1650.06	0.857564	4	985	slles		63.7238	70.2173	68.2608	68.5421	80.1006	71.1824	52.0518	83.1124	6.58133	6.24211	4.37385	3.41288	3.39653	10.7948	5.72461	6.10011		0	0.139993	0.0992254	0.105158	0.32998	0.159689	-0.291884	0.383231		0.391563	0.108763	0.0575702	0.228881	0.333692		0.497437	0.5849	0.539786
Polyhydroxy Acids	Ascorbic acid	M000001	C6H8O6	C00072	50-81-7	Ascorbic acid (4TMS)	A195002	1937.86	1936.71	-0.0593438	62	981	slles		11.4583	3.45244	4.82463	16.4503	72.5931	46.3374	64.9877	55.8383	3.92255	1.17589	2.02107	6.99263	5.6512	6.89182	12.4858	11.3251		0	-1.73071	-1.2479	0.521714	2.66344	2.01578	2.50377	2.28486		3.00603e-10	0.197391	0.38201	1.24253e-06	0.0351511		0.111626	0.18464	0.555422
Polyhydroxy Acids	Dehydroascorbic acid dimer	M000082	C6H6O6	C05422	NA	Dehydroascorbic acid dimer (2MEOX) MP	A185002	1839.58	1839.56	-0.0010872	30	987	slles		43.0193	34.0559	55.4738	43.9968	58.1893	54.9041	50.6263	54.4092	12.4052	7.98249	10.1424	11.7632	3.99364	13.806	10.5184	10.5999		0	-0.337079	0.366825	0.0324163	0.435772	0.351932	0.234906	0.338868		0.183153	0.87941	0.670641	0.186041	0.775771		0.564021	0.462537	0.955807
Polyhydroxy Acids	Galactonic acid	M000596	C6H12O7	C00880	576-36-3	Galactonic acid (6TMS)	A199002	1980.32	1981.21	0.0449422	22	998	slles		73.1136	73.0058	83.153	76.8619	90.7268	79.9289	83.6153	76.9685	3.99401	5.15804	2.77164	5.95842	2.22308	6.33458	4.34065	5.08321		0	-0.00213044	0.185628	0.0721281	0.311388	0.128576	0.193626	0.0741275		0.0735866	0.377506	0.245154	0.159791	0.556977		0.987337	0.0795318	0.617442
Polyhydroxy Acids	Gluconic acid	M000508	C6H12O7	C00257	526-95-4	Gluconic acid (6TMS)	A200001	1984.83	1985.69	0.0433286	18	867	slles		66.571	55.5503	57.9676	54.6363	64.5623	68.7286	66.2692	62.2499	10.9753	11.2646	4.12629	5.61227	10.6717	3.73405	7.51648	3.38837		0	-0.261098	-0.199647	-0.285034	-0.0442018	0.0460177	-0.0065559	-0.0968214		0.231566	0.842777	0.804829	0.118607	0.931907		0.506725	0.49558	0.3706
Polyhydroxy Acids	Glyceric acid	M000073	C3H6O4	C00258	473-81-4	Glyceric acid (3TMS)	A135003	1319.94	1320.44	0.0378805	25	978	slles		27.2428	9.86961	15.7493	10.2148	44.4086	52.7755	45.8585	30.9918	18.1964	0.706699	1.37058	1.17431	7.62688	7.1703	1.91146	1.90335		0	-1.46481	-0.790583	-1.41522	0.704965	0.953994	0.751314	0.186013		3.01147e-05	0.293982	0.391923	5.98066e-06	0.0508056		0.393937	0.562618	0.40284
Polyhydroxy Acids	Lyxonic acid	M000991	NA	NA	NA	Lyxonic acid (5TMS)	A178005	1759.34	1759.39	0.00284197	8	955	slles		42.0686	35.5815	50.3074	47.4609	57.5001	67.5699	72.4807	72.1679	7.96792	5.9941	6.27151	3.31277	6.36468	9.54712	7.19338	12.8242		0	-0.241615	0.258026	0.173996	0.450821	0.683636	0.784853	0.778612		0.000292397	0.397553	0.78713	0.000966858	0.312225		0.536434	0.443477	0.557761
Polyhydroxy Acids	Lyxonic acid-1,4-lactone	M001180	NA	NA	NA	Lyxonic acid-1,4-lactone (3TMS)	A175004	1739.07	1733.57	-0.316261	8	989	slles		41.3539	42.7258	52.2911	45.8586	71.0805	68.1964	66.9486	77.3053	5.51669	3.74133	5.63288	2.25425	5.56528	7.31861	5.15308	9.63406		0	0.047083	0.338542	0.149168	0.781431	0.721673	0.69503	0.902544		2.27613e-06	0.726855	0.529613	8.44511e-05	0.650696		0.843097	0.209059	0.481949
Polyhydroxy Acids	Ribonic acid	M000605	C5H10O6	C01685	NA	Ribonic acid (5TMS)	A177001	1750.73	1748.86	-0.106813	15	983	slles		58.8692	56.3871	66.8593	61.6196	80.0285	76.402	83.115	83.1614	3.27252	0.365851	4.38319	5.25586	6.66711	6.87524	5.062	6.82923		0	-0.0621487	0.183615	0.0658757	0.442999	0.376095	0.497595	0.4984		1.90212e-05	0.448607	0.961584	1.79637e-05	0.395456		0.491962	0.195205	0.67088
Polyhydroxy Acids	Threonic acid	M000078	C4H8O5	C01620	7306-96-9	Threonic acid (4TMS)	A156001	1545.35	1546.26	0.0588863	9	956	slles		41.5559	36.1123	40.1825	35.3098	79.4584	62.2459	59.4166	68.8248	5.82146	2.41899	0.755848	3.97518	7.48031	5.35267	1.15173	4.15764		0	-0.202561	-0.0484862	-0.234983	0.935148	0.582928	0.515814	0.727876		9.04649e-10	0.0817379	0.228485	4.12336e-07	0.201826		0.425271	0.826149	0.404735
Polyols	Glycerol	M000053	C3H8O3	C00116	56-81-5	Glycerol (3TMS)	A129003	1262.29	1261.01	-0.101403	9	960	slles		43.1875	14.3781	22.8632	10.7688	13.0218	10.146	17.7927	8.69705	20.3555	3.18235	8.04062	2.90525	2.26202	1.40062	3.83435	4.42885		0	-1.58674	-0.917586	-2.00375	-1.72969	-2.08971	-1.27933	-2.31202		0.0552786	0.0739257	0.205391	0.0864105	0.0585999		0.252464	0.406714	0.209439
Polyols	Inositol, myo-	M000060	C6H12O6	C00137	87-89-8	Inositol, myo- (6TMS)	A209002	2080.23	2080.6	0.0177865	76	998	slles		50.9237	51.9861	39.8656	53.2896	76.4156	65.9204	71.4005	67.4034	4.55226	3.73834	1.56759	5.91607	3.87067	3.41684	8.22131	6.02279		0	0.02979	-0.353193	0.0655171	0.585531	0.372387	0.487596	0.404484		3.17453e-06	0.504621	0.271119	6.32694e-06	0.303295		0.86199	0.0709846	0.75992
S- Compounds	Hydrogen sulfide	M000293	NA	NA	NA	Hydrogen sulfide (2TMS)	A100002	957.21	965.03	0.816958	5	999	slles		35.6105		55.0578	77.3635	63.9477	66.3461	62.6148	65.9898	16.7433		3.327	22.6365	13.7937	12.1879	15.2847			0	down	0.628646	1.11935	0.84459	0.89771	0.814201	0.889942									0.365197	0.27164
Sugar Conjugates	4-Hydroxyphenyl-beta-glucopyranoside	M001176	NA	NA	NA	4-Hydroxyphenyl-beta-glucopyranoside (5TMS)	A258002	2577.67	2573.87	-0.14742	10	919	slles		35.8527	29.5631	29.1111	37.995	56.5499	48.6464	54.2803	68.056	2.4529	1.59183	2.16711	7.80964	6.35367	3.0824	9.89154	8.16771		0	-0.278285	-0.300513	0.0837282	0.657443	0.440251	0.598345	0.92464		6.20535e-06	0.136243	0.806013	3.22526e-05	0.105689		0.0712956	0.0784136	0.804441
Sugar Conjugates	Galactinol	M000673	C12H22O11	C01235	NA	Galactinol (9TMS)	A299002	2966.29	2965.19	-0.0370834	3	998	slles		9.94629	15.5195	11.4098	11.3023	68.5739	86.9505	54.7938	64.4919	1.09527	1.31472	1.63008	1.05678	8.33768	5.0723	4.75195	3.45318		0	0.641853	0.198049	0.184391	2.78543	3.12796	2.46178	2.69689		0	0.0020426	0.0251349	4.12336e-07	0.002762		0.0160631	0.486831	0.398974
Sugar Conjugates	Salicylic acid-glucopyranoside	M001182	NA	NA	NA	Salicylic acid-glucopyranoside (5TMS)	A258003	2568.38	2568.91	0.0206356	14	895	slles		19.0229	18.0848	14.7551	23.6572	70.1816	63.6466	35.4243	66.3174	0.615726	0.177281	2.59731	3.42473	7.62473	5.49367	4.75827	2.88087		0	-0.0729545	-0.366521	0.314546	1.88336	1.74235	0.897004	1.80165		8.64007e-11	0.00215043	0.0365837	6.21101e-06	0.00349724		0.227164	0.336844	0.269985
Sugars	Arabinose	M000581	C5H10O5	C00216	147-81-9	Arabinose (1MEOX) (4TMS) MP	A167002	1650.62	1650.33	-0.0175692	6	980	slles		74.3162	81.175	67.1734	76.3988	83.3199	78.6162	58.5478	85.7518	7.15719	6.18766	3.08354	1.53661	3.73527	7.00366	2.9889	4.35357		0	0.127359	-0.145787	0.0398737	0.164985	0.0811501	-0.344063	0.20649		0.612413	0.0024795	0.208279	0.489582	0.00620586		0.492001	0.398632	0.789012
Sugars	Fructose	M000606	C6H12O6	C00095	57-48-7	Fructose (1MEOX) (5TMS) MP	A187002	1853.93	1852.93	-0.0539395	28	997	slles		51.9652	44.3956	8.75638	44.499	75.2053	57.4318	24.1005	72.0811	6.67334	13.0146	1.64392	6.40277	5.60084	7.5786	10.1218	8.41648		0	-0.227129	-2.56914	-0.223775	0.533288	0.144303	-1.10848	0.472074		0.00146213	6.46417e-06	0.782226	0.00129718	0.000174219	y	0.628934	0.00221934	0.442858
Sugars	Fucose	M000591	C6H12O5	C01018	3615-37-0	Fucose (1MEOX) (4TMS) MP	A173002	1714.7	1714.75	0.00291596	3	999	slles		71.5618	72.4577	69.8521	73.0379	74.4045	63.5877	58.3847	66.7038	4.41922	3.78113	2.96987	2.84997	7.3659	8.00111	5.42576	3.58065		0	0.0179484	-0.0348858	0.029455	0.0562004	-0.170443	-0.2936	-0.101421		0.125827	0.425013	0.572449	0.0884543	0.613622		0.881933	0.758022	0.787243
Sugars	Galactose	M000043	C6H12O6	C00124	59-23-4	Galactose (1MEOX) (5TMS) MP	A188001	1876.07	1872.46	-0.192424	4	972	slles		45.7805	42.0729	25.2902	42.8347	75.0577	75.4824	33.6298	80.0135	6.41892	3.46762	2.41856	3.16867	8.36995	8.61439	4.84492	5.2348		0	-0.121843	-0.856153	-0.0959533	0.713267	0.721406	-0.444993	0.80551		5.42876e-07	1.25764e-05	0.099671	5.94967e-05	0.000280171		0.62947	0.0299504	0.695369
Sugars	Glucose	M000040	C6H12O6	C00031	50-99-7	Glucose (1MEOX) (5TMS) BP	A191001	1899.05	1898.66	-0.0205366	35	999	slles		59.9847	55.0296	12.7066	40.2821	66.4574	57.8821	24.7752	53.7331	12.1689	15.9772	3.89939	5.20933	6.45752	5.2102	4.66476	8.31965		0	-0.124386	-2.23902	-0.574458	0.147834	-0.0514793	-1.2757	-0.158786		0.1526	5.33014e-05	0.913892	0.0536116	0.000120612		0.813373	0.0150862	0.192377
Sugars	Glucose, 1,6-anhydro-, beta-	M000248	C6H10O5	NA	498-07-7	Glucose, 1,6-anhydro-, beta- (3TMS)	A172001	1701.03	1699.68	-0.0793637	12	991	slles		35.0082	60.1359	63.5331	50.0021	39.6363	52.8745	45.9614	39.4592	7.7196	17.6469	12.0895	9.9102	3.72819	11.2066	1.39619	6.32997		0	0.780531	0.859814	0.514294	0.179127	0.594878	0.392728	0.172667		0.252898	0.15833	0.689222	0.411064	0.116506		0.259776	0.100337	0.268802
Sugars	Kestose, 1-	M000814	C18H32O16	C03661	470-69-9	Kestose, 1- (11TMS)	A340003	3361.26	3355.7	-0.165414	3	980	slles			32.3772		32.9001	71.553	78.8462	73.4184	59.2557					8.56292	10.4996	12.7058	7.78833			up		up	up	up	up	up
Sugars	Raffinose	M000049	C18H32O16	C00492	512-69-6	Raffinose (11TMS)	A337002	3350.64	3348.86	-0.0531242	12	957	slles		5.57701	10.2922	6.66711	6.17347	53.5825	79.4873	45.7632	46.6216	0.927904	1.55024	0.678036	0.49455	8.06463	8.31862	4.77712	4.23707		0	0.88399	0.257569	0.146589	3.2642	3.83316	3.03662	3.06343		1.40998e-14	0.00197928	0.0194591	4.12336e-07	0.00169093		0.047237	0.375246	0.590777
Sugars	Ribose	M000582	C5H10O5	C08353	50-69-1	Ribose (1MEOX) (4TMS) MP	A168002	1665.99	1664.61	-0.0828336	9	965	slles		45.9298	41.1015	46.6874	42.3626	64.3831	54.8315	41.8121	66.5111	4.34849	5.77405	4.55647	1.84333	9.90904	7.77912	9.14339	8.76558		0	-0.160237	0.0236031	-0.116639	0.487253	0.255575	-0.13551	0.534165		0.0181311	0.388955	0.236888	0.0127783	0.696024		0.529261	0.907758	0.481755
Sugars	Sucrose	M000044	C12H22O11	C00089	57-50-1	Sucrose (8TMS)	A264001	2622.87	2621.77	-0.0419388	74	975	sp30		40.753	39.2373	44.5713	46.3738	86.1035	64.8016	67.2254	78.3957	5.14784	1.55025	9.53816	5.23049	4.40078	2.50415	8.04241	6.63105		0	-0.05468	0.129209	0.186403	1.07916	0.669122	0.7221	0.943867		6.21649e-08	0.215861	0.271892	9.07565e-06	0.208632		0.793701	0.740148	0.469169
Sugars	Xylose	M000579	C5H10O5	C00181	58-86-6	Xylose (1MEOX) (4TMS) MP	A165001	1646.29	1643.21	-0.187087	16	979	slles		56.4078	57.4435	25.3107	51.1964	66.8625	58.0112	23.5003	71.2451	11.1473	5.80138	2.97808	3.94033	5.22565	9.07529	1.90633	3.92437		0	0.026249	-1.15614	-0.139852	0.245302	0.0404371	-1.26322	0.336897		0.119422	2.80306e-06	0.325281	0.110402	0.000174486		0.937047	0.0473433	0.677837
MSTs	A112003	M000000	NA	NA	NA	A112003	A112003	1122.44	1121.25	-0.106019	21	998	slles		33.9127	51.6643	40.6312	58.0469	57.0343	12.965	41.6657	23.3749	11.3954	48.3357	26.8698	29.525	30.1206	6.748	11.1216	7.57203		0	0.60734	0.260759	0.775392	0.750002	-1.38721	0.297033	-0.536868		0.445106	0.943084	0.468365	0.980351	0.560216		0.776711	0.847932	0.560363
MSTs	A116014	M000000	NA	NA	NA	A116014	A116014	1158.99	1147.51	-0.990518	8	985	slles		47.7717	13.7246	9.61266	22.3065	29.3993	22.8767	48.6002	20.6148	14.5456	6.23295	7.38728	10.698	11.7258	7.51998	19.665	14.6865		0	-1.79939	-2.31315	-1.09869	-0.700376	-1.06228	0.0248067	-1.21248		0.456197	0.432033	0.196145	0.502423	0.44973		0.0967073	0.0801674	0.21231
MSTs	A116012	M000000	NA	NA	NA	A116012	A116012	1161.89	1162.47	0.0499187	17	998	slles		34.9731	31.4388	28.6453	23.7509	36.8087	33.8908	51.1228	29.2011	7.58519	6.9901	7.85522	6.0814	5.61281	2.92601	12.9314	8.99544		0	-0.153702	-0.287949	-0.558265	0.0737997	-0.0453519	0.547719	-0.260225		0.163624	0.402355	0.533019	0.156282	0.0975545		0.741961	0.580991	0.283207
MSTs	A119012	M000000	NA	NA	NA	A119012	A119012	1182.47	1189.86	0.624963	3	996	slles		23.3689	30.7117	26.9446	23.9915	58.7415	71.8934	65.7568	54.7585	2.03155	3.93883	3.54105	1.81214	7.29303	7.63485	3.75237	13.1534		0	0.394198	0.205405	0.0379355	1.32979	1.62127	1.49255	1.22849		1.60464e-08	0.298993	0.87912	3.58161e-06	0.195063		0.16399	0.421941	0.824903
MSTs	A135011	M000000	NA	NA	NA	A135011	A135011	1356.33	1354.9	-0.105432	6	999	slles		33.4455	28.8622	31.9009	34.7459	69.2905	75.5839	59.129	70.7364	4.76455	2.9407	3.91405	5.72093	6.09206	12.2139	3.29241	5.96699		0	-0.21263	-0.0682143	0.0550333	1.05085	1.17627	0.822055	1.08064		8.71675e-09	0.670132	0.534745	7.65203e-07	0.626365		0.442465	0.809416	0.865815
MSTs	A139006	M000000	NA	NA	NA	A139006	A139006	1360.81	1365.51	0.345383	5	998	slles		39.0106	59.8215	57.8687	43.1968	62.61	79.5981	82.025	50.5625	4.41611	5.48846	7.8124	4.82945	6.83343	11.3086	5.70722	5.72779		0	0.616799	0.568919	0.147059	0.682528	1.02887	1.0722	0.374204		0.000608333	0.0020046	0.595622	0.00660274	0.00392801		0.0245303	0.0912943	0.540394
MSTs	A138004	M000000	NA	NA	NA	A138004	A138004	1362.32	1360.1	-0.162957	3	984	slles		28.9357	17.1267	41.0071	39.9837	71.0005	64.3428	61.168	75.487	11.6768	3.35932	8.93491	9.83121	9.43092	7.80576	12.8724	6.22048		0	-0.756603	0.503022	0.46656	1.29498	1.15293	1.07993	1.38338		3.91271e-05	0.436485	0.583321	0.000536121	0.49385		0.421486	0.460689	0.50383
MSTs	A138009	M000000	NA	NA	NA	A138009	A138009	1375.75	1377.15	0.101763	3	987	slles		53.4374	56.608	62.0292	51.958	51.7538	37.6898	46.3803	42.0254	10.9794	17.4693	14.887	10.2174	7.71287	8.21795	13.5192	8.91198		0	0.0831543	0.215098	-0.0405054	-0.0461866	-0.503677	-0.204339	-0.346589		0.165246	0.88915	0.884293	0.257732	0.922166		0.883634	0.659082	0.923861
MSTs	A142003	M000000	NA	NA	NA	A142003	A142003	1401.04	1398.82	-0.158454	10	955	slles		3.79443	1.23285	2.10417	21.1313	0.834073	0.980824	0.526589	0.541793	0.844461	0.29336	0.626601	19.7178	0.221749	0.48004	0.14472	0.0962633		0	-1.62189	-0.850634	2.47742	-2.18564	-1.95182	-2.84913	-2.80807		0.236863	0.511475	0.489458	2.34483e-05	0.0794934		0.0357776	0.152942	0.429136
MSTs	A143003	M000000	NA	NA	NA	A143003	A143003	1420.25	1418.25	-0.14082	9	960	slles		18.9903	15.2146	19.5933	21.624	19.5029	17.1933	44.9204	27.0272	4.55342	8.80875	10.7332	12.98	5.22123	1.98306	14.2704	16.4756		0	-0.319808	0.0450961	0.187372	0.0384281	-0.143416	1.24211	0.509151		0.288255	0.483407	0.639578	0.583758	0.449643		0.748598	0.962307	0.874427
MSTs	A145008	M000000	NA	NA	NA	A145008	A145008	1447.39	1444.33	-0.211415	3	911	slles		10.4141	6.57067	13.6093	12.5768	24.145	31.6725	33.9337	20.0318			4.0077	5.00297	10.9784	17.3973	3.57984	4.52882		0	-0.664424	0.386053	0.272229	1.21319	1.60469	1.70418	0.943758					0.00187526	0.420657
MSTs	A145015	M000000	NA	NA	NA	A145015	A145015	1455.47	1455.24	-0.0158025	28	998	slles		18.736	5.42934	14.1725	18.8514	18.4351	18.8514	44.4782	29.5578	6.74789	3.19978	12.24	18.7697	7.4825	1.40663	14.6139	15.3108		0	-1.78696	-0.402714	0.00886302	-0.0233544	0.00886471	1.24729	0.657727		0.095612	0.454892	0.58358	0.0535308	0.525798		0.14622	0.764227	0.996156
MSTs	A146017	M000000	NA	NA	NA	A146017	A146017	1457.02	1462.02	0.343166	4	979	slles		30.9573	20.4387	33.7987	30.6757	41.0425	53.2516	82.7611	50.4056	1.74083	2.39223	2.35958	5.45928	4.86035	7.47417	7.81361	5.01369		0	-0.598975	0.126687	-0.0131829	0.406837	0.782546	1.41867	0.703305		3.84864e-06	0.00860311	0.0422191	0.000112767	0.0229223		0.0806816	0.390261	0.962841
MSTs	A147001	M000000	NA	NA	NA	A147001	A147001	1458.44	1451.6	-0.468994	3	925	slles		29.1616	6.35436	20.0964	22.7946	27.6894	29.2886	56.6516	30.9032	7.19175	2.77535	8.64499	10.3165	5.9096	1.52842	11.9866	13.9859		0	-2.19825	-0.537133	-0.355372	-0.0747324	0.00627028	0.958049	0.0836892		0.0140154	0.171081	0.176466	0.0240083	0.157147		0.0433048	0.462026	0.640504
MSTs	A153004	M000000	NA	NA	NA	A153004	A153004	1518.26	1522.68	0.291123	3	993	slles		47.3069	55.8637	60.4196	47.6649	78.8512	71.0502	77.3623	70.5477	8.95824	2.88162	6.20403	3.55053	3.68951	6.85712	6.34793	5.48294		0	0.239861	0.352967	0.0108787	0.737083	0.58679	0.709581	0.576549		1.6477e-05	0.450015	0.523831	5.65624e-05	0.610184		0.406513	0.269618	0.971736
MSTs	A159003	M000000	NA	NA	NA	A159003	A159003	1575.36	1572.64	-0.172659	4	994	slles		55.6988	44.1651	84.3544	66.8119	65.6714	63.4972	79.5918	72.4413	3.01078	0.670334	3.71028	4.75523	3.32135	6.04751	5.73857	4.83279		0	-0.334739	0.598818	0.262458	0.237619	0.189048	0.514974	0.379167		0.0249161	5.16511e-06	0.0828974	0.0360158	0.001436	y	0.0170142	0.00084366	0.090338
MSTs	A160018	M000000	NA	NA	NA	A160018	A160018	1592.86	1595.42	0.160717	4	926	slles		49.8326	48.175	52.3974	37.0522	64.436	76.0908	77.2943	63.125	5.3508	3.52329	3.56182	2.19233	5.52379	6.1082	4.21849	12.3065		0	-0.0488055	0.0724047	-0.427531	0.370778	0.610632	0.633272	0.341122		3.02471e-05	0.15271	0.751605	7.95701e-05	0.0336731		0.806547	0.705684	0.0914875
MSTs	A163004	M000000	NA	NA	NA	A163004	A163004	1618.79	1619.71	0.0568326	8	959	slles		45.388	77.825	75.1368	41.7526	60.0832	50.8383	62.4137	34.3472	7.70932	5.56938	4.5955	5.41626	11.2515	7.05721	4.6221	6.62557		0	0.777923	0.727209	-0.120443	0.404651	0.163604	0.459551	-0.402117		0.119793	0.000776287	0.0500467	0.11582	0.00227204		0.0118001	0.015034	0.710796
MSTs	A167005	M000000	NA	NA	NA	A167005	A167005	1649.88	1651.58	0.103038	35	998	slles		45.1182	45.6667	74.6694	49.2107	46.3276	59.3801	57.275	46.7599	11.8253	14.9749	9.09788	5.47763	8.24684	9.65557	3.15345	11.8944		0	0.0174315	0.726806	0.12526	0.0381595	0.396269	0.344195	0.0515594		0.859078	0.179885	0.468385	0.474732	0.136016		0.977983	0.0886409	0.764793
MSTs	A165011	M000000	NA	NA	NA	A165011	A165011	1654.34	1655.83	0.0900661	3	999	slles		61.9465	48.4555	77.0934	70.3243	80.0373	68.3762	74.5624	86.5048	2.75836	1.22416	2.73171	3.06611	2.84764	6.84468	5.14562	6.00628		0	-0.354364	0.315585	0.183001	0.36965	0.142472	0.267427	0.481757		0.000287753	0.000474521	0.0610716	0.00636892	0.0100794	y	0.00535092	0.00609665	0.0770891
MSTs	A167004	M000000	NA	NA	NA	A167004	A167004	1658.7	1656.64	-0.124194	10	889	slles		20.4353	23.3765	31.6079	14.1244	55.2988	45.0613	65.1918	50.4592	2.70225	4.69236	5.39261	2.52791	8.36966	8.55091	20.3617	3.99667		0	0.193999	0.629222	-0.532876	1.43619	1.14083	1.67363	1.30406		8.04852e-06	0.231868	0.803282	0.000124102	0.22164		0.610722	0.129868	0.126663
MSTs	A170001	M000000	NA	NA	NA	A170001	A170001	1688.9	1684.84	-0.240393	9	968	slles		75.4405	72.9006	69.9313	71.918	87.911	74.5583	70.7184	81.196	1.16123	2.10584	2.44395	2.3589	3.78309	5.32831	5.04526	3.7243		0	-0.0494084	-0.109402	-0.0689865	0.220704	-0.0169714	-0.0932537	0.106069		0.0267587	0.0297811	0.319825	0.0301412	0.0325949		0.341406	0.10591	0.230174
MSTs	A171003	M000000	NA	NA	NA	A171003	A171003	1692.47	1690.34	-0.125852	7	909	slles		35.5615	39.5389	41.1095	25.3064	56.6602	53.6019	82.6647	54.6711	4.04851	6.42192	5.54442	0.823158	7.17924	10.2771	17.0495	4.9023		0	0.152959	0.209155	-0.490813	0.672021	0.59197	1.21696	0.620462		5.0067e-05	0.0535225	0.34148	0.000349829	0.0765519		0.622459	0.452592	0.0826416
MSTs	A173017	M000000	NA	NA	NA	A173017	A173017	1722.15	1716.25	-0.342595	26	822	slles		4.46923	10.0821	22.0105	3.8379	24.3578	60.8492	42.1947	12.4144		1.40617	11.6913	0.14231	4.98537	20.1823	13.2854	4.42627		0	1.17369	2.3001	-0.219708	2.44629	3.76714	3.23897	1.47391					0.000506833	0.00261249
MSTs	A174005	M000000	NA	NA	NA	A174005	A174005	1723.17	1723.45	0.0162491	3	999	slles		80.697	70.2745	53.9862	60.4692	51.4843		55.2028	34.2691	8.40687	9.46383	4.99201	9.1239	3.32229		6.28135	0.392474		0	-0.199515	-0.579925	-0.416316	-0.648382	down	-0.547775	-1.23561								0.442212	0.0447336	0.154463
MSTs	A174001	M000000	NA	NA	NA	A174001	A174001	1732.08	1728.32	-0.21708	13	981	slles		58.8095	55.8222	75.6355	68.1678	76.472	69.0346	84.3559	78.3515	1.04179	1.44059	3.81293	3.73947	5.44797	7.20333	6.14078	2.9617		0	-0.0752084	0.363015	0.213041	0.378883	0.231272	0.520441	0.413913		0.000697881	0.00496409	0.782526	0.00257762	0.0102017		0.145838	0.0178742	0.0649863
MSTs	A175008	M000000	NA	NA	NA	A175008	A175008	1740.69	1748.38	0.441779	4	926	slles		55.7283	61.1061	49.1221	44.484	34.594	36.4743	44.3331	27.9649	14.3143	6.63722	2.23234	2.16993	3.26553	2.6802	2.58758	2.45678		0	0.132906	-0.18204	-0.325124	-0.68789	-0.611532	-0.330027	-0.994792		0.00765106	0.43831	0.638445	0.000282563	0.0565169		0.745729	0.671008	0.478936
MSTs	A176001	M000000	NA	NA	NA	A176001	A176001	1742.97	1740.02	-0.169251	32	923	slles		68.0579	71.7557	86.6598	72.9838	85.9293	78.8964	85.7229	78.4361	3.39	3.19276	4.8891	3.87909	5.34575	7.07995	3.31021	4.12973		0	0.076331	0.348601	0.100813	0.336386	0.213197	0.332917	0.204754		0.032865	0.0849168	0.261819	0.0349737	0.190482		0.453408	0.022339	0.367466
MSTs	A178003	M000000	NA	NA	NA	A178003	A178003	1762.26	1761.13	-0.0641222	21	986	slles		50.5378	48.3814	47.42	40.4017	48.3889	48.3563	41.2829	34.3803	13.9304	8.56739	15.8697	4.52091	8.89858	8.80768	4.65067	4.77974		0	-0.0629113	-0.0918669	-0.322947	-0.0626867	-0.0636587	-0.291821	-0.555782		0.589961	0.565434	0.983888	0.848828	0.567318		0.899156	0.887091	0.520712
MSTs	A180002	M000606	NA	NA	NA	A180002	A180002	1789.22	1786.86	-0.131901	42	932	slles		1.12126	2.12231	4.01637	2.05785	26.0526	21.6274	18.1239	44.9122	0.12281	0.65112	0.791326	0.678211	7.43338	5.40043	10.0478	14.9261		0	0.920507	1.84077	0.876009	4.53823	4.26966	4.01469	5.32391		0.000255305	0.448795	0.377345	0.000263239	0.5414		0.261948	0.0336743	0.241729
MSTs	A181001	M000000	NA	NA	NA	A181001	A181001	1795.75	1791.67	-0.227203	7	933	slles		69.1769	69.0561	70.3031	64.5886	83.2842	78.4177	83.1059	77.9682	4.95602	4.94254	3.67467	3.93764	4.08543	4.52001	5.97583	8.27968		0	-0.00252087	0.0232988	-0.0990103	0.267753	0.180889	0.26466	0.172596		0.00274687	0.730518	0.972237	0.0100739	0.67896		0.986725	0.860443	0.490217
MSTs	A181004	M000606	NA	NA	NA	A181004	A181004	1796.98	1793.91	-0.170842	7	827	slles		11.1541	10.7432	9.25831	9.28508	27.2592	24.7282	22.6587	44.532	1.35244	0.247919		0.590533	4.72889	5.21497	3.77276	14.9517		0	-0.0541503	-0.268757	-0.264592	1.28917	1.14858	1.02249	1.99726					1.52725e-05	0.669163		0.812658		0.375712
MSTs	A182009	M000606	NA	NA	NA	A182009	A182009	1806	1803.32	-0.148394	15	933	slles		2.83042	3.79322	3.37708	2.7496	38.8137	38.0162	23.1662	59.5675	0.32582	0.0883182	0.328668	0.314964	11.9399	11.4156	11.6023	12.6866		0	0.422404	0.25476	-0.0417975	3.77748	3.74753	3.03293	4.39544		2.56221e-06	0.280332	0.249982	7.65203e-07	0.539931		0.0395717	0.276959	0.862881
MSTs	A183003	M000000	NA	NA	NA	A183003	A183003	1818.86	1817.35	-0.083019	3	994	slles		29.2812	41.2577	45.3618	36.4329	65.587	69.1571	61.6162	57.8389			3.38417	2.64466	8.83026	10.9271	3.66009	5.88398		0	0.494691	0.631504	0.31527	1.16344	1.2399	1.07334	0.982068					0.00194402	0.471095
MSTs	A184003	M000000	NA	NA	NA	A184003	A184003	1820.79	1818.66	-0.116982	5	980	slles		67.5999	60.1774	67.9589	71.6396	75.3899	68.2434	77.2386	76.363	6.17443	4.92623	5.70268	2.50173	5.15498	6.90058	6.24634	4.51309		0	-0.1678	0.00764125	0.0837362	0.157349	0.0136683	0.1923	0.175853		0.0636008	0.302665	0.979159	0.0929998	0.322557		0.378848	0.967129	0.569395
MSTs	A196004	M000000	NA	NA	NA	A196004	A196004	1946.84	1943.98	-0.146905	7	979	slles		52.4986	43.3957	15.049	40.2273	62.2226	57.2302	31.5805	64.9568	13.8011	12.7401	2.78763	7.3676	6.24061	9.89639	4.14873	6.4552		0	-0.274726	-1.80261	-0.384104	0.245161	0.124499	-0.733246	0.307201		0.0138606	0.00224264	0.852848	0.00146837	0.000672916		0.642782	0.0520425	0.46214
MSTs	A199004	M000000	NA	NA	NA	A199004	A199004	1977.79	1979.69	0.0960668	35	991	slles		56.7177	62.3173	83.8126	63.5377	73.2218	81.578	79.8007	58.8649	11.593	16.2985	5.21632	4.84507	8.358	8.92433	2.7595	11.9915		0	0.135833	0.563369	0.163815	0.368475	0.524382	0.492603	0.0536098		0.320632	0.164092	0.441472	0.512317	0.0597985		0.789371	0.0813855	0.609094
MSTs	A203004	M000000	NA	NA	NA	A203004	A203004	2012.18	2010.68	-0.074546	3	980	slles		54.5903	55.1934	50.5038	56.7445	65.9081	54.9222	65.8415	60.5608	7.33469	8.06674	5.62505	3.648	11.7883	2.53394	7.83198	6.92995		0	0.0158514	-0.112251	0.055836	0.271812	0.00874498	0.270353	0.149741		0.155915	0.912145	0.709251	0.136443	0.904804		0.957518	0.671934	0.801567
MSTs	A203003	M000000	NA	NA	NA	A203003	A203003	2014.18	2011.63	-0.126602	8	983	slles		23.8756	35.9153	10.1975	15.4615	42.6634	23.1769	15.2878	36.8986	11.9912	21.8646	3.01928	5.59639	15.3977	2.85772	1.89851	15.3099		0	0.589065	-1.22732	-0.62685	0.837464	-0.042848	-0.643152	0.628033		0.32891	0.331053	0.447814	0.0453447	0.217039		0.65064	0.32427	0.549689
MSTs	A203005	M000000	NA	NA	NA	A203005	A203005	2019.51	2014.78	-0.234215	10	973	slles		41.0039	38.1049	39.6087	41.9268	72.4258	60.285	69.474	69.4942	3.51274	2.53944	7.53162	5.36066	8.25033	5.55199	8.08064	9.80948		0	-0.105782	-0.0499426	0.0321119	0.820744	0.55604	0.760713	0.761134		3.60409e-06	0.70758	0.91587	3.79364e-06	0.757817		0.525674	0.87429	0.889615
MSTs	A207003	M000000	NA	NA	NA	A207003	A207003	2063.42	2063.49	0.00339243	5	955	slles		42.8299	20.8854	22.8634	19.835	22.597	26.3512	20.1954	16.2716	28.7965	0.863186	4.66278	3.91219		12.2621	8.24135	4.81275		0	-1.03612	-0.905577	-1.11057	-0.922487	-0.700748	-1.08459	-1.39626					0.908118	0.681195		0.525674	0.561272	0.509156
MSTs	A210003	M000000	NA	NA	NA	A210003	A210003	2090.85	2087.39	-0.165483	3	991	slles		63.783	64.1632	41.2335	60.5166	42.3673	43.1968	37.1708	40.6526	11.189	6.99475	4.72738	8.89051	5.24255	5.09192	10.3037	4.26872		0	0.00857417	-0.629354	-0.0758393	-0.590219	-0.562246	-0.779001	-0.649822		0.00509871	0.230255	0.631551	0.00257762	0.409543		0.977888	0.11893	0.825234
MSTs	A211001	M000000	NA	NA	NA	A211001	A211001	2098.3	2093.7	-0.219225	18	981	slles		61.2057	58.7395	94.7935	71.8089	57.8706	47.4573	58.4958	53.7539	2.29416	4.96978	3.38633	5.00916	7.24784	6.66401	8.91256	3.42541		0	-0.0593338	0.631123	0.230498	-0.0808349	-0.367035	-0.0653316	-0.187297		0.000231997	0.00297555	0.0509996	0.00973235	0.085184	y	0.674261	0.000270262	0.106006
MSTs	A212001	M000000	NA	NA	NA	A212001	A212001	2106.37	2105.38	-0.0470003	4	974	slles		49.1674	58.4262	48.3985	50.0933	40.0531	36.0539	31.7768	33.2599	2.40719	13.9044	3.09419	3.73241	5.86639	3.40499	4.09515	3.08111		0	0.248913	-0.0227391	0.0269165	-0.295789	-0.447545	-0.629727	-0.563919		0.00023718	0.580795	0.69238	0.000192335	0.573454		0.556122	0.850917	0.840929
MSTs	A213001	M000000	NA	NA	NA	A213001	A213001	2121.34	2122.63	0.0608106	3	964	slles		59.808	71.4798	31.29	69.729	61.002	62.3392	27.2807	60.5732	5.91059	3.11975	1.82688	8.81452	3.97171	9.01686	1.84003	4.47941		0	0.257198	-0.934635	0.22142	0.0285182	0.0598015	-1.13246	0.0183412		0.211242	6.2889e-07	0.783328	0.252756	0.000121398	y	0.131962	0.00659599	0.381035
MSTs	A216004	M000000	NA	NA	NA	A216004	A216004	2147.35	2144.04	-0.154143	20	983	slles		51.5848	43.191	47.9183	49.0817	24.2262	26.0888	25.6494	20.5784	13.4568	4.99733	7.59427	6.39976	3.11708	4.37387	5.36004	1.70374		0	-0.256214	-0.106369	-0.071761	-1.09038	-0.983514	-1.00802	-1.32582		3.0143e-05	0.956116	0.831931	1.99921e-05	0.994542		0.583868	0.820173	0.872378
MSTs	A224006	M000000	NA	NA	NA	A224006	A224006	2245.92	2232.97	-0.576601	6	800	slles						29.6571	37.8377	35.6876	32.0132					14.9257	10.2084	8.03834	17.3153						up	up	up	up
MSTs	A228001	M000000	NA	NA	NA	A228001	A228001	2265.18	2261.05	-0.182325	30	943	slles		71.4704	69.6411	74.9137	66.6374	60.8315	51.4576	58.7519	50.523	7.00122	2.07452	3.92769	5.89069	10.0304	7.36659	6.97894	3.88509		0	-0.0374068	0.0678847	-0.101014	-0.232527	-0.473961	-0.282709	-0.500406		0.00293876	0.530354	0.948981	0.000685525	0.615348		0.8128	0.682689	0.612094
MSTs	A237001	M000000	NA	NA	NA	A237001	A237001	2361.83	2360.58	-0.0529251	8	958	slles		60.7675	65.4189	77.0792	65.2558	65.1012	68.3583	81.958	64.8736	5.25436	3.28866	7.31411	4.71718	4.93525	5.19536	5.23024	2.57655		0	0.106406	0.343041	0.102806	0.0993831	0.169816	0.431585	0.0943299		0.408319	0.0099484	0.951652	0.504678	0.0261577		0.479571	0.12223	0.542968
MSTs	A237002	M000000	NA	NA	NA	A237002	A237002	2362.58	2354.09	-0.359353	24	939	slles		63.0111	66.9303	91.0585	69.5368	56.9927	52.4151	62.1988	52.8158	2.81263	2.68808	5.18681	4.87198	6.61322	7.30149	8.86371	4.34661		0	0.0870539	0.531188	0.142171	-0.14483	-0.265625	-0.0187201	-0.254636		0.00043258	0.0192526	0.301813	0.00211462	0.126936	y	0.347621	0.00591022	0.287485
MSTs	A237007	M000000	NA	NA	NA	A237007	A237007	2372.18	2382.34	0.428298	11	949	slles		18.6447	25.6108	82.0443	28.5542	22.2737	23.7921	55.9689	22.0107	1.7984	1.64818	6.78323	8.08721	1.17158	0.957352	8.25395	0.933509		0	0.457987	2.13764	0.614937	0.256572	0.351716	1.58586	0.239442		0.0337435	4.66169e-11	0.0276568	0.583683	6.13948e-05	y	0.024573	0.00166195	0.292173
MSTs	A240002	M000000	NA	NA	NA	A240002	A240002	2386.39	2387.73	0.0561518	15	927	slles		24.8923	31.0835	94.5671	34.4174	30.5318	29.37	63.4201	27.973	0.986799	3.44812	2.12441	8.57146	3.78815	1.97959	9.42521	3.24643		0	0.32045	1.92564	0.467442	0.294615	0.238648	1.34924	0.168339		0.033718	6.21604e-11	0.0106417	0.512316	0.000165616	y	0.169664	3.96082e-06	0.330061
MSTs	A252002	M000000	NA	NA	NA	A252002	A252002	2503.18	2499.76	-0.136626	8	839	slles		37.0599	43.372	15.7272	30.49	48.6141	44.9311	19.7486	44.0672	6.70919	19.2927	2.20939	5.51857	11.148	8.33122	3.76671	12.6145		0	0.226905	-1.2366	-0.281524	0.391515	0.277854	-0.908109	0.249846		0.273458	0.0394425	0.911106	0.146105	0.00411979		0.773794	0.0306672	0.47195
MSTs	A260006	M000000	NA	NA	NA	A260006	A260006	2604.1	2602.26	-0.0706578	30	997	slles		25.8417	13.3893	22.7646	15.7073	14.9465	15.2511	35.9229	20.5792	6.20972	6.82092	8.68483	10.5848	5.03092	3.92835	16.3291	8.4254		0	-0.948617	-0.182905	-0.718266	-0.789892	-0.760784	0.475206	-0.32851		0.747461	0.478977	0.671105	0.667302	0.367752		0.226133	0.78789	0.463638
MSTs	A264005	M000000	NA	NA	NA	A264005	A264005	2627.66	2609.08	-0.707093	26	905	slles		30.3312	20.968	28.4688	28.9959	55.0392	46.5378	50.3177	65.3909	7.19693	3.41053	3.7856	8.07933	6.92863	3.67175	6.36661	12.8601		0	-0.53261	-0.0914176	-0.0649514	0.859659	0.617603	0.730263	1.10829		1.77362e-05	0.352677	0.783113	2.89484e-05	0.34338		0.287117	0.826567	0.904869
MSTs	A277004	M000000	NA	NA	NA	A277004	A277004	2754.72	2756.97	0.081678	5	988	slles		54.4527	57.853	49.2397	51.375	74.7776	69.482	77.6858	72.1084	3.68955	2.38384	1.55805	2.65415	5.16443	5.85309	5.93022	4.90385		0	0.0873877	-0.145183	-0.0839376	0.457602	0.351635	0.512647	0.405164		5.80706e-07	0.935968	0.347057	1.23002e-05	0.840361		0.466011	0.246484	0.519277
MSTs	A278013	M000000	NA	NA	NA	A278013	A278013	2788.7	2786.51	-0.0785312	40	997	slles		30.5812	19.4625	24.4058	20.3852	17.1893	17.4497	41.6804	21.0764	6.40681	5.96268	12.6541	11.6694	3.99901	3.27525	15.3349	13.8521		0	-0.651946	-0.325421	-0.585122	-0.831137	-0.809447	0.446722	-0.537021		0.928371	0.492221	0.502847	0.667303	0.460316		0.251213	0.692482	0.496368
MSTs	A289002	M000000	NA	NA	NA	A289002	A289002	2881.99	2881.95	-0.00138793	12	983	slles		28.1897	24.1469	27.4183	32.1826	49.2855	52.3594	38.2192	53.4851	4.36685	7.28359	7.67838	7.04596	6.49247	13.745	3.54735	6.40633		0	-0.223329	-0.0400292	0.191113	0.805997	0.893282	0.439129	0.923969		0.000800124	0.640763	0.731584	0.000232117	0.254236		0.653905	0.933885	0.645412
MSTs	A290003	M000000	NA	NA	NA	A290003	A290003	2892.61	2889.63	-0.103021	9	975	slles		31.9777	35.0609	40.1357	35.5685	79.9999	73.3256	76.6542	70.9633	5.07301	4.12747	2.40638	2.56505	8.6388	6.63456	6.85821	8.3179		0	0.132794	0.327817	0.15353	1.32293	1.19725	1.2613	1.15001		6.96696e-10	0.856067	0.741115	7.19768e-07	0.644758		0.651726	0.199669	0.551209
MSTs	A291003	M000000	NA	NA	NA	A291003	A291003	2902.44	2900.33	-0.0726975	12	969	slles		45.2461	56.6935	37.1699	18.2917	57.7773	71.56	51.1374	29.4106	14.1744	4.90049	7.24204	3.30746	9.32634	6.21234	8.1263	3.76405		0	0.32539	-0.283661	-1.30661	0.352708	0.661359	0.176584	-0.621461		0.0292334	0.000272848	0.995895	0.00493036	0.000120627		0.480275	0.630493	0.13065
MSTs	A296001	M000000	NA	NA	NA	A296001	A296001	2943.68	2942.73	-0.0322725	5	947	slles		49.1068	42.0417	42.2917	38.5121	50.85	63.5214	57.3175	26.1144	17.7536	4.34667	2.84477		6.36354	6.0395	7.62695	2.29436		0	-0.224103	-0.21555	-0.350612	0.0503234	0.371318	0.223052	-0.911081					0.0744301	0.127317		0.722309	0.728755
MSTs	A300001	M000000	NA	NA	NA	A300001	A300001	2987.5	2978.57	-0.298912	126	998	slles		65.4453	64.3696	68.7688	67.7823	83.0429	73.2109	75.2693	80.8566	2.24865	3.80583	3.85471	4.73146	5.31918	4.64367	5.80462	1.55398		0	-0.0239111	0.0714643	0.0506175	0.343566	0.161767	0.201771	0.305074		0.000703734	0.543804	0.592795	0.0019518	0.785424		0.817395	0.4902	0.671917
MSTs	A302001	M000000	NA	NA	NA	A302001	A302001	3010.98	3008.52	-0.081701	59	892	slles		18.3544	18.2277	15.7175	19.7664	55.8492	44.0062	42.1007	54.5755	3.45222	1.91638	1.37899	2.89884	11.9156	2.88138	5.2264	1.84005		0	-0.00998965	-0.223752	0.106925	1.60541	1.26158	1.19772	1.57213		4.01441e-09	0.318533	0.616969	7.19768e-07	0.159734		0.975439	0.508646	0.762351
MSTs	A304001	M000000	NA	NA	NA	A304001	A304001	3022.95	3016.18	-0.223953	73	958	slles		39.8809	46.5991	62.399	35.1286	30.4894	49.1062	41.0665	22.1394	10.5324	14.7874	12.7951	5.41274	7.21139	10.459	5.27107	6.23035		0	0.224606	0.645828	-0.183052	-0.387387	0.300208	0.0422642	-0.849082		0.12384	0.0602623	0.63375	0.0453448	0.028283		0.724671	0.220993	0.702147
MSTs	A306001	M000000	NA	NA	NA	A306001	A306001	3044.31	3040.8	-0.115297	13	946	slles		69.3215	74.2383	62.2012	62.0803	68.0208	67.7805	78.7505	59.9174	8.22369	8.96752	2.84608	4.64775	6.16815	2.14202	9.21421	4.43987		0	0.0988611	-0.15636	-0.159165	-0.0273265	-0.0324325	0.183987	-0.210326		0.717044	0.385821	0.304662	0.625233	0.489337		0.698831	0.451019	0.471002
MSTs	A308003	M000000	NA	NA	NA	A308003	A308003	3063.01	3061.08	-0.0630099	27	898	slles		25.8758	19.576	42.1131	30.7609	52.2188	44.6505	61.2512	55.679	9.26005	6.1137	14.3559	10.375	5.0528	6.33581	15.8304	13.5226		0	-0.402521	0.702664	0.249494	1.01296	0.787074	1.24313	1.10553		0.00421784	0.354002	0.987661	0.0023823	0.399371		0.589042	0.382993	0.734563
MSTs	A309001	M000000	NA	NA	NA	A309001	A309001	3081.62	3078.95	-0.0866427	5	984	slles		56.898	54.226	84.2628	52.2261	57.4539	74.5284	75.3416	52.0153	9.83022	13.9987	6.60382	7.28235	7.66751	8.98728	4.99378	11.0098		0	-0.069394	0.566517	-0.123608	0.0140259	0.389412	0.405068	-0.129443		0.649548	0.026107	0.4361	0.607763	0.0101447		0.881563	0.0663683	0.715986
MSTs	A313001	M000000	NA	NA	NA	A313001	A313001	3115.56	3114.78	-0.0250356	77	970	slles		36.1537	26.6564	45.9591	38.7678	67.6623	48.393	62.7065	51.8193	11.1429	6.25214	11.1582	10.5002	7.50141	8.49233	15.4763	9.97063		0	-0.439663	0.346207	0.100716	0.90421	0.420655	0.794473	0.519346		0.00980384	0.405605	0.837672	0.00973237	0.494086		0.484894	0.554181	0.868685
MSTs	A317003	M000000	NA	NA	NA	A317003	A317003	3154.49	3150.61	-0.122999	30	930	slles		33.0835	27.3704	49.9498	33.6675	70.3874	56.1882	61.1992	53.3364	10.4651	6.12241	16.217	9.99921	5.40338	11.7924	15.923	9.90661		0	-0.273496	0.594367	0.0252449	1.0892	0.764153	0.8874	0.689007		0.00509742	0.575119	0.689776	0.0039387	0.751059		0.653534	0.419835	0.968806
MSTs	A318002	M000000	NA	NA	NA	A318002	A318002	3165.47	3163.56	-0.0603386	3	999	slles		65.2197	70.3379	77.7152	64.575	84.6063	84.1115	67.9092	84.4789	7.08329	7.71403	5.86002	6.85546	4.9088	4.16967	4.78985	9.79369		0	0.108994	0.25289	-0.0143318	0.375457	0.366997	0.0583008	0.373284		0.0289797	0.929876	0.107212	0.136443	0.896831		0.640753	0.216317	0.949461
MSTs	A318006	M000000	NA	NA	NA	A318006	A318006	3176.58	3157.12	-0.612609	40	895	slles		43.2036	43.0505	60.8538	50.7425	60.9503	55.5279	62.519	52.3869	9.46712	9.72318	13.1479	13.3147	5.39955	8.57926	13.0669	10.9691		0	-0.00512186	0.494194	0.232041	0.49648	0.362062	0.533142	0.278053		0.28043	0.672965	0.839866	0.142828	0.911154		0.991322	0.319464	0.658056
MSTs	A324001	M000000	NA	NA	NA	A324001	A324001	3222	3220.72	-0.0397269	20	974	slles		46.0521	46.8107	38.413	44.9104	81.2684	56.0267	54.0263	69.7154	7.54778	4.33588	7.60582	8.73486	8.71659	7.4585	8.53978	6.24775		0	0.023572	-0.26167	-0.0362154	0.819429	0.282849	0.230397	0.598211		0.000536174	0.152623	0.376883	0.00409025	0.264243		0.933307	0.499487	0.923706
MSTs	A329006	M000000	NA	NA	NA	A329006	A329006	3280.72	3271.8	-0.271892	8	938	slles		41.5671	42.9326	40.3239	42.3036	82.8776	54.1469	49.1248	73.9349	6.54935	5.36102	7.5295	10.3147	7.94034	6.74612	7.93462	4.52183		0	0.0466333	-0.0438068	0.0253377	0.995541	0.381437	0.241011	0.830814		0.000123372	0.0887765	0.103079	0.00140912	0.162639		0.876395	0.904636	0.953675
	* Due to constraints of GC-MS based metabolite profiling pyroglutamic acid represents the sum of glutamine, glutamic acid and pyroglutamate.
	** Ornithine represents the sum of arginine, citrulline and ornithine.
	*** Putrescine represents the sum of agmatine and putrescine.
[truncated: 48 more columns]
